# Supplementary material for: Exploring the role of ecology and social organisation in agropastoral societies: A Bayesian network approach
Source: PLoS One. 2022 Oct 26;17(10):e0276088. doi: 10.1371/journal.pone.0276088 (PMC9605033; doi:10.1371/journal.pone.0276088)
Supplement: S2 Table — * We measured the coefficient of variation (CV) to explore the ratio of the standard deviation to the mean. We used the mean and variance, both specified in D-PLACE datavase [60]. ** Monographies of each society are specified in S2 Dataset and were extracted from eHRAF dataset [61]. *** Homesteads: isolated domestic unit; Camp: temporary location of huts or other structures where households live collectively during that period; Hamlet: formed by few several homesteads, it can be both dispersed and clustered; Village: like the hamlet, it is composed by several homesteads and it can also be both dispersed and clustered, but the village has more homesteads. It is the largest type of settlement in this classification. (XLSX) [file pone.0276088.s002.xlsx]

## Sheet: Hoja1
Dataset	Variable				References
	D-PLACE variable ID	Name	Description	Data type
Ethnographic Atlas	[Biome]	Landscape	Unit that host similar formations of plants and animals than other units due to their climates	Categorical: Tropical & Subtropical Dry Broadleaf Forests; Tropical & Subtropical Moist Broadleaf Forests; Tropical & Subtropical Coniferous Forests; Temperate Broadleaf & Mixed Forests; Temperate Conifer Forests; Boreal Forests/Taiga; Tropical & Subtropical Grasslands; Savannas & Shrublands; Temperate Grasslands; Savannas & Shrublands; Flooded Grasslands & Savannas; Montane Grasslands & Shrublan…	[69-70]
High-resolution Geography Database	[DistToCoast_km]	Distance_coast	Distance to coast (km)	Continuous	[71]
Global Multi-resolution Terrain Elevation Data 2010	[Elevation]	Elevation	Distance above sea level (m)	Continuous	[75]
Global Multi-resolution Terrain Elevation Data 2010	[Slope]	Slope	Mean incline (º) in the terrain (unit of sample 0.5 by 0.5 degree cell)	Continuous	[75]
CCSM ecoClimate model	[AnnualMeanTemperature]	Annual_Temperature	Mean value of monthly temperature across the year (ºC/month)	Continuous	[73]
CCSM ecoClimate model	*[AnnualTemperatureVariance]/[AnnualMeanTemperature]	CV_Annual_Temperature	Coefficient of variation in monthly temperature means (ºC/month)	Continuous	[73]
CCSM ecoClimate model	[MonthlyMeanPrecipitation]	Monthly_Precipitation	Mean monthly precipitation (ml/m2/month)	Continuous	[73]
CCSM ecoClimate model	*[AnnualPrecipitationVariance]/[MonthlyMeanPrecipitation]	CV_Annual_Precipitation	Coefficient of variation in monthly precipitation means (ml/m2/month)	Continuous	[73]
Moderate Resolution Imaging Spectroradiometer	[MonthlyMeanNetPrimaryProduction]	Monthly_Productivity	Net primary production per month (gC/m2/month)	Continuous	[74]
Moderate Resolution Imaging Spectroradiometer	*[AnnualNetPrimaryProductionVariance]/ [MonthlyMeanNetPrimaryProduction]	CV_Annual_Productivity	Coefficient of variation in net primary production per month (gC/m2/month)	Continuous	[74]
Ethnographic Atlas; Binford Hunter-Gatherer	[EA002]	Hunting	Dependence on hunting, including trapping and fowling, relative to other subsistence activities (%)	Ordinal: 0-5; 6-15; 16-25; 26-35; 36-45; 46-55; 56-65; 66-75; 76-85; 86-100	[69,76]
Ethnographic Atlas; Binford Hunter-Gatherer	[EA001]	Gathering	Dependence on the gathering of wild plants and small land fauna, relative to other subsistence activities (%)	Ordinal: 0-5; 6-15; 16-25; 26-35; 36-45; 46-55; 56-65; 66-75; 76-85; 86-100	[69,76]
Ethnographic Atlas	[EA004]	Animal_husbandry	Dependence on animal husbandry, relative to other subsistence activities (%)	Ordinal: 0-5; 6-15; 16-25; 26-35; 36-45; 46-55; 56-65; 66-75; 76-85; 86-100	[69,76]
Ethnographic Atlas; Binford Hunter-Gatherer	[EA003]	Fishing	Dependence on fishing, including shellfishing and the pursuit of large aquatic animals, relative to other subsistence activities (%)	Ordinal: 0-5; 6-15; 16-25; 26-35; 36-45; 46-55; 56-65; 66-75; 76-85; 86-100	[69,76]
Ethnographic Atlas	[EA005]	Agriculture	Dependence on agriculture, relative to other subsistence activities (%)	Ordinal: 0-5; 6-15; 16-25; 26-35; 36-45; 46-55; 56-65; 66-75; 76-85; 86-100	[69,76]
Ethnographic Atlas	[EA031]	Community_size	The average population of local communities, whatever the pattern of settlement, computed from census data or other evidence.	Ordinal: <50; 50-99; 100-199; 200-399; >400	[77]
The Standard Cross-Cultural Sample (SCCS)	[SCCS705]	Settlement_types	Settlement hierarchy	Ordinal: Camp; Homesteads; Hamlet; Village ***	[69,77]
Ethnographic Atlas	[EA016]	Community_organisation	Indicates whether or not societies organized as clan-communities are also segmented into clan barrios	Categorical: Clans; No exogamous clans	[69,76]
Ethnographic Atlas; Binford Hunter-Gatherer	[EA008]	Household_organisation	The prevailing form of domestic or familial organization	Categorical: Small extended; Large Extended, Nuclear	[69]
eHRAF	None	None	Not any strategy is adopted and, recurrently, it implies hunger	Boolean: Yes; No	Specialised literature **
eHRAF	None	Resource_diversification	Introduce new foodstuffs to increment food security (i.e. mixed-farming)	Boolean: Yes; No	Specialised literature **
eHRAF	None	Crop_specialisation	Abandon the production of other resources to specialise in one staple crop to obtain surplus.	Boolean: Yes; No	Specialised literature **
eHRAF	None	Foraging_intensification	Cease agropastoral practised intensifying foraging economy	Boolean: Yes; No	Specialised literature **
eHRAF	None	Storage	Consumption of surplus produced in previous years	Boolean: Yes; No	Specialised literature **
eHRAF	None	Transhumance	Stational migration of people and livestock	Boolean: Yes; No	Specialised literature **
eHRAF	None	Temporal_migration	Seasonal or temporary migration of the entire domestic unit to another place (i.e., winter on the coast and summer in the mountain)	Boolean: Yes; No	Specialised literature **
eHRAF	None	Permanent_migration	Permanent abandonment of the settlements	Boolean: Yes; No	Specialised literature **
eHRAF	None	Exchange_outsettlement	Resources exchange with other settlements than the one inhabiting	Boolean: Yes; No	Specialised literature **
eHRAF	None	Exchange_insettlement	Resources exchange between domestic units of the same settlement	Boolean: Yes; No	Specialised literature **
eHRAF	None	Reciprocity	Give resources to other people to strengthen the relationships with other domestic units and establish social networks	Boolean: Yes; No	Specialised literature **
