# Supplementary material for: Exploring the role of ecology and social organisation in agropastoral societies: A Bayesian network approach
Source: PLoS One. 2022 Oct 26;17(10):e0276088. doi: 10.1371/journal.pone.0276088 (PMC9605033; doi:10.1371/journal.pone.0276088)
Supplement: S3 Table — We followed [84] guidelines for interpreting relevant relationships of Cramer’s V test: k = 2: Small (0.10–0.30), Medium (0.30–0.50), Large (>0.50); k = 3: Small (0.07–0.20), Medium (0.20–0.35), Large (>0.35); k = 4: Small (0.06–0.17), Medium (0.17–0.29), Large (>0.29). (XLSX) [file pone.0276088.s003.xlsx]

## Sheet: Hoja2
Dataset	Variable				References
	D-PLACE variable ID	Name	Description	Data type
Ethnographic Atlas	[Biome]	Biome	Unit that host similar formations of plants and animals than other units due to their climates	Categorical: Tropical & Subtropical Dry Broadleaf Forests; Tropical & Subtropical Moist Broadleaf Forests; Tropical & Subtropical Coniferous Forests; Temperate Broadleaf & Mixed Forests; Temperate Conifer Forests; Boreal Forests/Taiga; Tropical & Subtropical Grasslands; Savannas & Shrublands; Temperate Grasslands; Savannas & Shrublands; Flooded Grasslands & Savannas; Montane Grasslands & Shrublan…	158-159
High-resolution Geography Database	[DistToCoast_km]	Distance_coast	Distance to coast (km)	Continuous	160
Global Multi-resolution Terrain Elevation Data 2010	[Elevation]	Elevation	Distance above sea level (m)	Continuous	161
Global Multi-resolution Terrain Elevation Data 2010	[Slope]	Slope	Mean incline (º) in the terrain (unit of sample 0.5 by 0.5 degree cell)	Continuous	161
CCSM ecoClimate model	[AnnualMeanTemperature]	Annual_Temperature	Mean value of monthly temperature across the year (ºC/month)	Continuous	162
CCSM ecoClimate model	*[AnnualTemperatureVariance]/[AnnualMeanTemperature]	CV_Annual_Temperature	Coefficient of variation in monthly temperature means (ºC/month)	Continuous	162
CCSM ecoClimate model	[MonthlyMeanPrecipitation]	Monthly_Precipitation	Mean monthly precipitation (ml/m2/month)	Continuous	162
CCSM ecoClimate model	*[AnnualPrecipitationVariance]/[MonthlyMeanPrecipitation]	CV_Precipitation	Coefficient of variation in monthly precipitation means (ml/m2/month)	Continuous	162
Moderate Resolution Imaging Spectroradiometer	[MonthlyMeanNetPrimaryProduction]	Monthly_Productivity	Net primary production per month (gC/m2/month)	Continuous	163
Moderate Resolution Imaging Spectroradiometer	*[AnnualNetPrimaryProductionVariance]/ [MonthlyMeanNetPrimaryProduction]	CV_Annual_Productivity	Coefficient of variation in net primary production per month (gC/m2/month)	Continuous	163
Ethnographic Atlas; Binford Hunter-Gatherer	[EA002]	Hunting	Dependence on hunting, including trapping and fowling, relative to other subsistence activities (%)	Ordinal: 0-5; 6-15; 16-25; 26-35; 36-45; 46-55; 56-65; 66-75; 76-85; 86-100	164-165
Ethnographic Atlas; Binford Hunter-Gatherer	[EA001]	Gathering	Dependence on the gathering of wild plants and small land fauna, relative to other subsistence activities (%)	Ordinal: 0-5; 6-15; 16-25; 26-35; 36-45; 46-55; 56-65; 66-75; 76-85; 86-100	158-165
Ethnographic Atlas	[EA004]	Animal_husbandry	Dependence on animal husbandry, relative to other subsistence activities (%)	Ordinal: 0-5; 6-15; 16-25; 26-35; 36-45; 46-55; 56-65; 66-75; 76-85; 86-100	158-165
Ethnographic Atlas; Binford Hunter-Gatherer	[EA003]	Fishing	Dependence on fishing, including shellfishing and the pursuit of large aquatic animals, relative to other subsistence activities (%)	Ordinal: 0-5; 6-15; 16-25; 26-35; 36-45; 46-55; 56-65; 66-75; 76-85; 86-100	158-165
Ethnographic Atlas	[EA005]	Agriculture	Dependence on agriculture, relative to other subsistence activities (%)	Ordinal: 0-5; 6-15; 16-25; 26-35; 36-45; 46-55; 56-65; 66-75; 76-85; 86-100	158-165
Ethnographic Atlas	[EA031]	Size_community	The average population of local communities, whatever the pattern of settlement, computed from census data or other evidence.	Ordinal: <50; 50-99; 100-199; 200-399; >400	166
The Standard Cross-Cultural Sample (SCCS)	[SCCS705]	Settlement_types	Settlement hierarchy	Ordinal: Camp; Homesteads; Hamlet; Village ***	166
Ethnographic Atlas	[EA016]	Community_organisation	Indicates whether or not societies organized as clan-communities are also segmented into clan barrios	Categorical: Clans; No exogamous clans	158-165
Ethnographic Atlas; Binford Hunter-Gatherer	[EA008]	Household_organisation	The prevailing form of domestic or familial organization	Categorical: Small extended; Large Extended, Nuclear	158
**	None	None	Not any strategy is adopted and, recurrently, it implies hunger	Boolean: Yes; No	Specialised literature **
**	None	Resource_diversification	Introduce new foodstuffs to increment food security (i.e. mixed-farming)	Boolean: Yes; No	Specialised literature **
**	None	Crop_specialisation	Abandon the production of other resources to specialise in one staple crop to obtain surplus.	Boolean: Yes; No	Specialised literature **
**	None	Foraging_intensification	Cease agropastoral practised intensifying foraging economy	Boolean: Yes; No	Specialised literature **
**	None	Storage	Consumption of surplus produced in previous years	Boolean: Yes; No	Specialised literature **
**	None	Transhumance	Stational migration of people and livestock	Boolean: Yes; No	Specialised literature **
**	None	Temporal_migration	Seasonal or temporary migration of the entire domestic unit to another place (i.e., winter on the coast and summer in the mountain)	Boolean: Yes; No	Specialised literature **
**	None	Permanent_migration	Permanent abandonment of the settlements	Boolean: Yes; No	Specialised literature **
**	None	Exchange_outsettlement	Resources exchange with other settlements than the one inhabiting	Boolean: Yes; No	Specialised literature **
**	None	Exchange_insettlement	Resources exchange between domestic units of the same settlement	Boolean: Yes; No	Specialised literature **
**	None	Reciprocity	Give resources to other people to strengthen the relationships with other domestic units and establish social networks	Boolean: Yes; No	Specialised literature **

## Sheet: Hoja3
Association strength	Relationship	K	Cramer V
Large	Settlement types - Monthly mean net primary production	4	0.3580225
	Agriculture - Animal husbandry	3	0.5383159
	Distance to coast - Fishing	3	0.3898137
	Elevation - Animal husbandry	4	0.3037665
	Monthly mean net primary production - Animal husbandry	4	0.3000019
	Monthly mean net primary production - Settlement types	4	0.3236239
Medium	Settlement types - Household organisation	4	0.1826248
	Settlement types - Landscape	5	0.2659283
	Household organisation - Landscape	4	0.1835223
	Settlement types - Elevation	4	0.1837005
	Household organisation - Elevation	4	0.1912484
	Settlement types - Annual mean temperature	3	0.2913000
	Community organisation - Annual mean temperature	3	0.2183409
	Settlement types - Coefficient of variation temperature	4	0.2819665
	Household organisation - Coefficient of variation temperature	4	0.2038849
	Settlement types - Monthly mean precipitation	3	0.3580225
	Settlement types - Coefficient of variation net primary production	4	0.2719853
	Agriculture - Fishing	3	0.2938852
	Animal husbandry - Hunting	3	0.3108758
	Animal husbandry - Fishing	3	0.3532063
	Landscape - Animal husbandry	4	0.2972655
	Annual mean temperature - Animal husbandry	3	0.3097958
	Monthly mean precipitation - Animal husbandry	3	0.3305969
	Monthly mean precipitation - Fishing	3	0.2970927
	Coefficient of variation precipitation - Animal husbandry	3	0.21667369
	Annual mean temperature - Type of settlement	3	0.3112792
	Monthly mean precipitation - Type of settlement	3	0.3580225
	Type of settlement - Agriculture	3	0.3223086
	Animal husbandry - Gathering	3	0.25061766
	Landscape - Gathering	3	0.23456371
	Landscape - Fishing	3	0.25977818
	Distance to coast - Hunting	3	0.21592232
	Elevation - Fishing	3	0.2628611
	Monthly mean net primary production - Type of settlement	4	0.2719853
	Type of settlement - Animal husbandry	4	0.2242723
	Household organisation - Animal husbandry	4	0.1886899
	Community organisation - Animal husbandry	3	0.23620596
	Annual mean temperature - Fishing	3	0.22197871
	Coefficient of variation temperature - Animal husbandry	4	0.21815270
	Coefficient of variation temperature - Fishing	3	0.22689021
	Coefficient of variation precipitation - Fishing	3	0.21361500
	Monthly mean net primary production - Animal husbandry	4	0.2601114
	Type of settlement - Household organisation	4	0.1826248
	Landscape - Type of settlement	5	0.2659283
	Elevation - Type of settlement	4	0.1837005
	Coefficient of variation temperature - Type of settlement	4	0.2819665
	Coefficient of variation temperature - Household organisation	4	0.2038849
	Coefficient of variation precipitation - Community organisation	3	0.25947463
	Slope - Animal husbandry	4	0.1766518
	Landscape - Household organisation	4	0.1835223
Small	Agriculture - None	2	0.2102167
	Animal husbandry - None	2	0.1243909
	Fishing - None	2	0.1812174
	Agriculture - Resource diversification	2	0.1194612
	Fishing - Resource diversification	2	0.1247824
	Animal husbandry - Crop specialisation	2	0.2037071
	Hunting - Crop specialisation	2	0.1568266
	Agriculture - Foraging intensification	2	0.1048886
	Animal husbandry - Foraging intensification	2	0.1582420
	Gathering - Foraging intensification	2	0.1839601
	Fishing - Foraging intensification	2	0.1859464
	Animal husbandry - Storage	2	0.1541441
	Hunting - Storage	2	0.1229631
	Agriculture - Transhumance	2	0.1697118
	Animal husbandry - Transhumance	2	0.2528746
	Hunting - Transhumance	2	0.1109064
	Fishing - Transhumance	2	0.1748782
	Agriculture - Temporal migration	2	0.1549734
	Animal husbandry - Temporal migration	2	0.1212556
	Hunting - Temporal migration	2	0.1216815
	Agriculture - Permanent migration	2	0.1142359
	Fishing - Permanent migration	2	0.1396867
	Agriculture - Exchange out-settlement	2	0.1116422
	Agriculture - Exchange in-settlement	2	0.1931213
	Animal husbandry - Exchange in-settlement	2	0.1146886
	Fishing - Reciprocity	2	0.1096323
	Settlement types - Community size	2	0.1613277
	Household organisation - Community size	2	0.1582172
	Settlement types - Community organisation	3	0.09078994
	Community organisation - Household organisation	3	0.1404644
	Mean size communities - Landscape	2	0.1891460
	Community organisation - Landscape	3	0.1298781
	Settlement types - Distance to coast	3	0.1702347
	Community organisation - Distance to coast	3	0.19703723
	Household organisation - Distance to coast	4	0.1174828
	Community organisation - Elevation	3	0.1459326
	Community size - Slope	2	0.1593265
	Settlement types - Slope	4	0.1645197
	Household organisation - Slope	4	0.1295660
	Household organisation - Annual mean temperature	3	0.1703525
	Community size - Coefficient of variation temperature	2	0.1484399
	Community organisation - Coefficient of variation temperature	3	0.1047524
	Community organisation - Monthly mean precipitation	3	0.1285773
	Community size - Coefficient of variation precipitation	2	0.25947463
	Settlement types - Coefficient of variation precipitation	3	0.1695185
	Community organisation - Coefficient of variation precipitation	3	0.1107042
	Household organisation - Coefficient of variation precipitation	3	0.1611332
	Community organisation - Monthly mean net primary production	3	0.1285773
	Household organisation - Monthly mean net primary production	4	0.06492862
	Community organisation - Coefficient of variation net primary production	3	0.1097641
	Household organisation - Coefficient of variation net primary production	4	0.1789980
	Agriculture - Hunting	3	0.18935610
	Hunting - Fishing	3	0.18861317
	Landscape - Hunting	3	0.2041380
	Community size - Gathering	2	0.2030066
	Settlement types - Hunting	3	0.1723564
	Settlement types - Gathering	3	0.2092417
	Household organisation - Gathering	3	0.1868948
	Slope - Hunting	3	0.19083127
	Monthly mean precipitation - Hunting	3	0.179706943
	Monthly mean net primary production - Hunting	3	0.18248097
	Monthly mean net primary production - Gathering	3	0.1222248
	Monthly mean net primary production - Fishing	3	0.20785365
	Coefficient of variation net primary production - Hunting	3	0.18525813
	Coefficient of variation net primary production - Gathering	3	0.19557150
	Agriculture	3	0.1247208
	Hunting	3	0.09416013
	Gathering	3	0.1564475
	Landscape - Agriculture	3	0.2095487
	Distance to coast - Agriculture	3	0.19204988
	Distance to coast - Animal husbandry	3	0.1575498
	Distance to coast - Gathering	3	0.09968598
	Elevation - Agriculture	3	0.1614135
	Elevation - Hunting	3	0.1007712
	Elevation - Gathering	3	0.1590331
	Slope - Agriculture	3	0.1866519
	Slope - Gathering	3	0.1279676
	Slope - Fishing	3	0.1323585
	Annual mean temperature - Agriculture	3	0.1230895
	Annual mean temperature - Hunting	3	0.09576733
	Annual mean temperature - Gathering	3	0.1438900
	Coefficient of variation temperature - Agriculture	3	0.19021341
	Coefficient of variation temperature - Hunting	3	0.1455150
	Coefficient of variation temperature - Gathering	3	0.08361489
	Monthly mean precipitation - Agriculture	3	0.1520761
	Monthly mean precipitation - Gathering	3	0.0948760
	Coefficient of variation precipitation - Agriculture	3	0.18034752
	Coefficient of variation precipitation - Hunting	3	0.1521803
	Coefficient of variation precipitation - Gathering	3	0.09769173
	Monthly mean net primary production - Agriculture	3	0.1332668
	Coefficient of variation net primary production - Agriculture	3	0.1621797
	Coefficient of variation net primary production - Fishing	3	0.1774234
	Community size - Settlement types	2	0.1613277
	Community size - Household organisation	2	0.1582172
	Settlement types - Community organisation	3	0.09078994
	Household organisation - Community organisation	3	0.1404644
	Landscape - Community size	2	0.1891460
	Landscape - Community organisation	3	0.1298781
	Distance to coast - Settlement types	3	0.1702347
	Distance to coast - Household organisation	3	0.1174828
	Distance to coast - Community organisation	3	0.19703723
	Elevation - Household organisation	4	0.1912484
	Elevation - Community organisation	3	0.1459326
	Slope - Community size	2	0.1593265
	Slope - Settlement types	4	0.1645197
	Slope - Household organisation	4	0.1295660
	Annual mean temperature - Community size	2	0.1837182
	Annual mean temperature - Household organisation	3	0.1913648
	Annual mean temperature - Community organisation	3	0.1662527
	Coefficient of variation temperature - Community size	2	0.1484399
	Coefficient of variation temperature - Community organisation	3	0.1047524
	Monthly mean precipitation - Community organisation	3	0.1285773
	Coefficient of variation precipitation - Settlement types	3	0.1695185
	Coefficient of variation precipitation - Household organisation	3	0.1611332
	Coefficient of variation precipitation - Community organisation	3	0.1107042
	Monthly mean net primary production - Community organisation	2	0.1368175
	Monthly mean net primary production - Community organisation	4	0.1552238
	Monthly mean net primary production - Community organisation	3	0.1068262
	Coefficient of variation net primary production - Community organisation	4	0.1789980
	Coefficient of variation net primary production - Community organisation	3	0.1097641
	Community size - Agriculture	2	0.1687276
	Settlement types - Fishing	3	0.1502433
	Household organisation - Agriculture	3	0.1531234
	Household organisation - Fishing	3	0.1542932
	Community organisation - Agriculture	3	0.1832326
	Community organisation - Hunting	3	0.1282610
	Community organisation - Gathering	3	0.07924746
	Community organisation - Fishing	3	0.1281418
None	Hunting - None	2	0.05628985
	Gathering - None	2	0.01964001
	Animal husbandry - Resource diversification	2	0.04315374
	Hunting - Resource diversification	2	0.03515719
	Gathering - Resource diversification	2	0.08348527
	Agriculture - Crop specialisation	2	0.04504726
	Gathering - Crop specialisation	2	0.03947509
	Fishing - Crop specialisation	2	0.06723797
	Hunting - Foraging intensification	2	0.09182116
	Agriculture - Storage	2	0.05690236
	Gathering - Storage	2	0.04154235
	Fishing - Storage	2	0.08891014
	Gathering - Transhumance	2	0.05558092
	Gathering - Temporal migration	2	0.03580396
	Fishing - Temporal migration	2	0.06969867
	Animal husbandry - Permanent migration	2	0.06246476
	Hunting - Permanent migration	2	0.03580396
	Gathering - Permanent migration	2	0.06440191
	Animal husbandry - Exchange in-settlement	2	0.03141764
	Hunting - Exchange in-settlement	2	0.02667155
	Gathering - Exchange in-settlement	2	0.07180529
	Fishing - Exchange in-settlement	2	0.04992841
	Hunting - Exchange in-settlement	2	0.03269982
	Gathering - Exchange in-settlement	2	0.06412365
	Fishing - Exchange in-settlement	2	0.04500829
	Agriculture - Reciprocity	2	0.07633063
	Animal husbandry - Reciprocity	2	0.05052141
	Hunting - Reciprocity	2	0.02581779
	Gathering - Reciprocity	2	0.05857581
	Community organisation - Community size	2	0.09335173
	Community size - Distance to coast	2	0.0425165
	Community size - Elevation	2	0.09258891
	Community organisation - Slope	3	0.05637199
	Community size - Annual mean temperature	2	0.09005145
	Community size - Monthly mean precipitation	2	0.03288371
	Household organisation - Monthly mean precipitation	3	0.06492862
	Community size - Monthly mean net primary production	2	0.03288371
	Community size - Coefficient of variation net primary production	2	0.07233984
	Elevation - Community size	2	0.09258891
	Coefficient of variation net primary production - Community size	2	0.07233984
	Community size - Animal husbandry	2	0.09789158
	Community size - Hunting	2	0.07311584
	Community size - Community organisation	2	0.09335173
	Distance to coast - Community size	2	0.0425165
	Slope - Community organisation	3	0.05637199
	Monthly mean precipitation - Community size	2	0.03288371
	Monthly mean precipitation - Household organisation	3	0.06492862
	Community size - Fishing	2	0.05017239
