# Supplementary material for: Exploring the role of ecology and social organisation in agropastoral societies: A Bayesian network approach
Source: PLoS One. 2022 Oct 26;17(10):e0276088. doi: 10.1371/journal.pone.0276088 (PMC9605033; doi:10.1371/journal.pone.0276088)
Supplement: S4 Table — Only significant p-values are depicted in the table. Empty cells correspond to statistically non-significant probabilities. “Model 1 > Model 2” means that the alternative hypothesis (which is accepted if the p-value is < 0.05) is that the mean accuracy is greater for the Model 1 than for the Model 2. P-values are classified as follows: 0.05–0.01 = *; 0.01–0.001 = **; <0.001 = ***. In Model B, significant relationships among inputs are not represented (only among outputs) to avoid noise from variables that we do not predict and are expectable (i.e., the relationship among environmental characteristics). (XLSX) [file pone.0276088.s004.xlsx]

## Sheet: Hoja1
Scenarios	Input	Predicted Output	MODEL A		MODEL B				Selected Model
			NB > ANB	NB < ANB	NB > MODEL B	NB < MODEL B	ANB > MODEL B	ANB < MODEL B
Ecological factors constrain the subsistence strategy	Landscape Distance to coast Elevation Slope Annual mean temperature CV annual temperature Monthly mean precipitation CV annual precipitation Monthly primary net soil productivity CV annual primary net soil productivity	Hunting
		Gathering
		Animal husbandry
		Fishing
		Agriculture
Ecological factors constrain the way the community is socially organised	Landscape Distance to coast Elevation Slope Annual mean temperature CV annual temperature Monthly mean precipitation CV annual precipitation Monthly primary net soil productivity CV annual primary net soil productivity	Size community
		Settlement types
		Community organisation
		Household organisation
Ecological factors constrain social/economic decisions made by the community	Landscape Distance to coast Elevation Slope Annual mean temperature CV annual temperature Monthly mean precipitation CV annual precipitation Monthly primary net soil productivity CV annual primary net soil productivity	None				0.01375*		0.04353*	Model B
		Resource diversification				0.04816*			Model B
		Crop specialisation				0.03370*		0.01439*	Model B
		Foraging intensification						0.02219*	Model B
		Storage
		Transhumance		0.02478*		0.02871*			Model B, Model ANB
		Temporal migration		0.01089*		0.03056*			Model B, Model ANB
		Permanent migration	0.01504*					0.03862*	Model B, Model NB
		Exchange out-settlement
		Exchange in-settlement
		Reciprocity						0.00843**	Model B
Social organisation constrain the dominant form of subsistence strategy finally adopted by the community	Size community	Hunting
	Settlement types	Gathering
	Community organisation	Animal husbandry			0.03891*		0.03891*		Model NB, Model ANB
	Household organisation	Fishing				0.02895*		0.02895*	Model B
		Agriculture
The particular type of social organisation and the subsistence strategy finally adopted constrain social/economic decisions made by the community	Size community	None						0.04966*	Model B
	Settlement types	Resource diversification
	Community organisation	Crop specialisation
	Household organisation	Foraging intensification				0.01295*		0.02116*	Model B
	Agriculture	Storage
	Animal husbandry	Transhumance						0.01673*	Model B
	Hunting	Temporal migration				0.03758*		0.00290**	Model B
	Gathering	Permanent migration
	Fishing	Exchange out-settlement				0.03125*		0.03272*	Model B
		Exchange in-settlement				0.04502*			Model B
		Reciprocity
