# Supplementary material for: Exploring the role of ecology and social organisation in agropastoral societies: A Bayesian network approach
Source: PLoS One. 2022 Oct 26;17(10):e0276088. doi: 10.1371/journal.pone.0276088 (PMC9605033; doi:10.1371/journal.pone.0276088)
Supplement: S5 Table — P-values are classified as follows: 0.1–0.05 = ·; 0.05–0.01 = *; 0.01–0.001 = **; <0.001 = ***. (XLSX) [file pone.0276088.s005.xlsx]

## Sheet: Dataset
Scenario	Input	Predicted Output	Model	Relationship	p-value
Ecological factors constrain the subsistence strategy	Landscape Distance to coast Elevation Slope Annual mean temperature CV annual temperature Monthly mean precipitation CV annual precipitation Monthly primary net soil productivity CV annual primary net soil productivity	Hunting	Model A-NB	Hunting - Slope	0.007169026**
				Hunting - Distance to coast	0.002847860**
				Hunting - Monthly mean precipitation	0.024677316*
				Hunting - Monthly mean net primary production	0.028921995*
				Hunting - Coefficient of variation net primary production	0.045753859*
		Gathering	Model A-NB	Gathering - Landscape	0.005987629**
				Gathering - Coefficient of variation net primary production	0.042261524*
		Animal husbandry	Model A-NB	Animal husbandry - Monthly mean precipitation	0.008970853**
			Model A-ANB	Animal husbandry - Monthly mean precipitation	0.008970853**
		Fishing	Model A-NB	Fishing - Distance to coast	0.000104513***
		Agriculture	Model A-NB	Agriculture - Landscape	0.000001566283***
			Model A-ANB	Agriculture - Landscape	0.000001566283***
		Hunting Gathering Animal husbandry Fishing Agriculture	Model B	Animal husbandry - Fishing	0.005418588**
Ecological factors constrain the way the community is socially organised	Landscape Distance to coast Elevation Slope Annual mean temperature CV annual temperature Monthly mean precipitation CV annual precipitation Monthly primary net soil productivity CV annual primary net soil productivity	Community size	Model A-NB	Community size - CV Annual Temperature	0.002956371**
				Community size - Annual Temperature	0.053956300 ·
		Community organisation	Model A-NB	Community organisation - Distance to coast	0.009342937**
				Community organisation - Annual Temperature	0.048460096*
		Household organisation	Model A-NB	Household organisation - CV Annual Productivity	0.009732309**
				Household organisation - Elevation	0.043335503*
				Household organisation - Annual Temperature	0.048573949*
			Model A-ANB	Household organisation - Elevation	0.043335503*
				Household organisation - Annual Temperature	0.048573949*
				Household organisation - CV Annual Productivity	0.009732309**
Ecological factors constrain social/economic decisions made by the community	Landscape Distance to coast Elevation Slope Annual mean temperature CV annual temperature Monthly mean precipitation CV annual precipitation Monthly primary net soil productivity CV annual primary net soil productivity	Storage	Model A-NB	Storage - Elevation	0.001225352**
				Storage - Slope	0.045910811*
		Exchange in-settlement	Model A-NB	Exchange in-settlement - CV Annual Productivity	0.02070768*
Social organisation constrain the dominant form of subsistence strategy finally adopted by the community	Size community	Gathering	Model A-NB	Gathering - Community size	0.02830240*
	Settlement types			Gathering - Settlement types	0.05631949 ·
	Community organisation		Model A-ANB	Gathering - Community size	0.02830240*
	Household organisation			Gathering - Settlement types	0.05631949 ·
		Agriculture	Model A-NB	Agriculture - Community size	0.0533228353 ·
				Agriculture - Settlement types	0.0001856693***
			Model A-ANB	Agriculture - Settlement types	0.0001856693***
				Agriculture - Community size	0.0533228353 ·
		Hunting Gathering Animal husbandry Fishing Agriculture	Model B	Animal husbandry - Fishing	0.00542**
The particular type of social organisation and the subsistence strategy finally adopted constrain social/economic decisions made by the community	Size community	Resource diversification	Model A-NB	Resource diversification - Community organisation	0.03558281*
	Settlement types	Crop specialisation	Model A-NB	Crop specialisation - Settlement types	0.01420890*
	Community organisation			Crop specialisation - Animal husbandry	0.02392884*
	Household organisation	Permanent migration	Model A-NB	Permanent migration - Settlement types	0.04123451*
	Agriculture
	Animal husbandry
	Hunting
	Gathering
	Fishing
