# Supplementary material for: Exploring the role of ecology and social organisation in agropastoral societies: A Bayesian network approach
Source: PLoS One. 2022 Oct 26;17(10):e0276088. doi: 10.1371/journal.pone.0276088 (PMC9605033; doi:10.1371/journal.pone.0276088)
Supplement: S1 Dataset — A total of 174 case studies and 30 different variables are considered. (XLSX) [file pone.0276088.s006.xlsx]

## Sheet: S2_Database
Society	Region	Ecological characteristics										Subsistence strategies					Social organisation				Social decisions
		Biome	Distance to coast (km)	Elevation (m)	Slope (º)	Annual mean temperature (ºC/month)	Annual Temperature Variation (ºC/month)	Monthly mean precipitation (ml/m2/month)	Annual Precipitation Variation (ml/m2/month)	Monthly mean net primary production (gC/m2/month)	Annual Net Primary Production Variation (gC/m2/month)	Hunting (%)	Gathering (%)	Animal husbandry (%)	Fishing (%)	Agriculture (%)	Mean size communities	Settlement type	Community organisation	Household organisation	None	Resource diversification	Crop specialisation	Foraging resources intensification	Storage	Transhumance	Temporal migration	Permanent migration	Exchange out-settlement	Exchange in-settlement	Reciprocity
Ababda	Northern Africa	Deserts & Xeric Shrublands	128.86	379.487	0.678353	24.9443	51.5336	4283.93	1.07365e+08	-0.122947	0.0688487	6-15	0-5	76-85	0-5	6-15	<50	Camp	No exogamous clans	Nuclear	No	Yes	No	No	No	No	Yes	Yes	Yes	No	No
Adi	Indian Subcontinent	Temperate Broadleaf & Mixed Forests	681.242	234.061	1.63854	16.8581	28.6671	216081	59736865351	1.81964	0.431192	16-25	0-5	16-25	16-25	36-45	100-199	Village	No exogamous clans	Nuclear	No	Yes	Yes	Yes	Yes	No	No	Yes	Yes	Yes	No
Aimol	Indian Subcontinent	Tropical & Subtropical Moist Broadleaf Forests	357.693	844.471	5.12694	20.0044	27.0454	104628	8929329311	3.01824	1.12558	16-25	0-5	16-25	6-15	46-55	50-99	Village	No exogamous clans	Nuclear	No	No	No	No	No	No	No	No	Yes	Yes	No
Akha	Indo-China	Tropical & Subtropical Moist Broadleaf Forests	507.032	725.663	4.39078	18.4043	22.7882	116661	14190769772	3.96704	1.44808	16-25	6-15	6-15	6-15	46-55	200-399	NA	No exogamous clans	Nuclear	No	No	Yes	No	No	No	Yes	Yes	Yes	Yes	No
Alorese	Malesia	Tropical & Subtropical Dry Broadleaf Forests	2.64301	100.99	1.759	26.7813	0.429536	167525	23728404151	2.81984	0.382462	0-5	16-25	6-15	0-5	66-75	100-199	Village	No exogamous clans	Nuclear	No	No	No	No	No	No	Yes	No	Yes	Yes	Yes
Amba	West-Central Tropical Africa	Tropical & Subtropical Grasslands, Savannas & Shrublands	1200.50	1353.3	3.61283	19.3041	0.303519	193996	13230061873	3.42369	0.602234	6-15	6-15	6-15	6-15	56-65	100-199	Hamlet	Clans	Small extended	No	No	No	No	No	No	No	No	No	No	No
Ami	Eastern Asia	Tropical & Subtropical Moist Broadleaf Forests	1.80351	297.449	3.67031	22.783	15.9661	131471	15275025962	2.85132	0.702846	6-15	0-5	6-15	6-15	66-75	>400	Village	No exogamous clans	Small extended	No	Yes	No	No	No	No	No	Yes	Yes	No	No
Anaguta	West Tropical Africa	Montane Grasslands & Shrublands	567.153	958.421	1.4638	23.3355	2.78899	110037	10752520350	1.11344	0.680906	6-15	6-15	6-15	0-5	66-75	200-399	Hamlet	No exogamous clans	Large extended	Yes	Yes	No	No	No	No	No	No	No	Yes	Yes
Anuak	Northeast Tropical Africa	Tropical & Subtropical Grasslands, Savannas & Shrublands	1001.71	465.035	0.367136	22.9279	1.4686	187102	20849179556	1.30625	0.94746	6-15	0-5	6-15	16-25	56-65	200-399	Village	Clans	Small extended	No	No	Yes	Yes	No	No	No	Yes	No	Yes	No
Ao	Indian Subcontinent	Tropical & Subtropical Moist Broadleaf Forests	535.427	150.521	1.09771	16.8229	33.6923	179460	42894348062	1.52289	0.296907	6-15	0-5	16-25	6-15	56-65	>400	Village	No exogamous clans	Nuclear	No	No	No	Yes	Yes	No	No	No	No	No	Yes
Apinaye	Brazil	Tropical & Subtropical Moist Broadleaf Forests	374.321	177.702	0.758231	24.6518	1.87261	245754	51558049606	1.58461	0.970272	16-25	16-25	0-5	6-15	46-55	50-99	Village	No exogamous clans	Large extended	No	No	No	No	No	No	No	No	No	Yes	No
Arbore	Northeast Tropical Africa	Tropical & Subtropical Grasslands, Savannas & Shrublands	853.357	977.097	2.28157	24.2692	3.16147	66131.5	3516476752	0.805571	0.230315	0-5	0-5	36-45	0-5	56-65	200-399	Village	NA	Small extended	No	No	No	No	No	No	No	No	Yes	Yes	Yes
Arikara	North-Central U.S.A.	Temperate Grasslands, Savannas & Shrublands	1338.75	588.045	0.805047	7.69167	176.05	38952.3	8.60455e+08	0.631664	0.691292	26-35	0-5	0-5	16-25	46-55	>400	Village	NA	Small extended	No	No	No	No	No	No	Yes	No	Yes	Yes	Yes
Asháninka	Western South America	Tropical & Subtropical Moist Broadleaf Forests	404.403	176.09	0.2615	22.4986	1.4457	119771	5352258429	3.06333	2.0273	26-35	0-5	0-5	16-25	46-55	<50	Village	No exogamous clans	Small extended	No	Yes	No	No	Yes	No	Yes	No	Yes	Yes	No
Atayal	Eastern Asia	Tropical & Subtropical Moist Broadleaf Forests	53.8523	1377.47	11.0871	21.2124	24.5959	118186	10911121517	3.36302	0.939759	16-25	0-5	6-15	6-15	56-65	100-199	Village	No exogamous clans	Small extended	No	Yes	No	No	No	No	No	No	Yes	Yes	No
Azande	West-Central Tropical Africa	Tropical & Subtropical Grasslands, Savannas & Shrublands	1697.74	683.542	0.394492	21.9569	1.09813	191222	13888434966	1.7476	1.51729	16-25	6-15	0-5	6-15	56-65	100-199	Homesteads	No exogamous clans	Small extended	No	No	No	Yes	No	No	Yes	No	Yes	No	No
Bacairi	Brazil	Tropical & Subtropical Grasslands, Savannas & Shrublands	1381.81	469.042	0.850351	24.5545	3.23728	122926	14132908028	1.24974	1.06807	16-25	0-5	16-25	26-35	46-55	<50	Village	No exogamous clans	Small extended	No	No	No	No	No	No	Yes	No	Yes	Yes	No
Bafute	West-Central Tropical Africa	Tropical & Subtropical Grasslands, Savannas & Shrublands	328.229	837.139	0.864748	20.2067	1.44431	183006	15106533871	2.72655	0.736614	6-15	6-15	6-15	6-15	56-65	100-199	Village	No exogamous clans	Small extended	No	No	No	No	No	No	No	No	No	No	No
Baiga	Indian Subcontinent	Tropical & Subtropical Moist Broadleaf Forests	504.355	346.6	0.440393	22.9755	28.4347	119046	20536641180	0.804545	0.668768	6-15	6-15	0-5	16-25	56-65	50-99	Village	Clans	Small extended	No	No	No	No	No	No	No	No	Yes	No	No
Balinese	Malesia	Tropical & Subtropical Moist Broadleaf Forests	1.76283	447.932	3.12062	26.4194	0.357239	183964	15442713680	4.20491	0.957497	0-5	0-5	26-35	0-5	66-75	200-399	Village	No exogamous clans	Small extended	No	No	No	No	No	No	No	No	Yes	No	No
Banyang	West Tropical Africa	Tropical & Subtropical Moist Broadleaf Forests	139.056	279.583	2.6073	22.8465	1.50439	178809	13895927578	2.69738	1.18029	6-15	0-5	6-15	6-15	66-75	200-399	Village	Clans	Large extended	No	No	No	No	No	No	No	No	No	No	No
Banyaruanda	West-Central Tropical Africa	Tropical & Subtropical Grasslands, Savannas & Shrublands	1061.93	1422.33	1.88637	16.7364	1.07082	155683	18719752040	2.22156	0.292544	6-15	0-5	26-35	0-5	56-65	100-199	Hamlet	No exogamous clans	Small extended	No	No	No	No	No	No	No	No	No	No	No
Barabra	Northern Africa	Deserts & Xeric Shrublands	260.254	273.044	0.634287	24.5386	48.372	3922.2	9.99431e+07	-0.0513834	NA	0-5	0-5	26-35	6-15	56-65	50-99	Village	No exogamous clans	Nuclear	No	No	No	No	No	No	No	No	No	No	No
Barama River Carib	Northern South America	Tropical & Subtropical Moist Broadleaf Forests	153.169	125.804	1.2512	22.0937	0.540303	123856	8501746826	3.96644	0.953912	16-25	16-25	0-5	16-25	36-45	<50	Homesteads	No exogamous clans	Nuclear	No	No	No	No	No	No	Yes	Yes	Yes	Yes	No
Bete	West Tropical Africa	Tropical & Subtropical Moist Broadleaf Forests	143.975	167.445	0.365726	23.5883	1.41887	148449	12007934520	2.62318	0.86775	6-15	0-5	6-15	6-15	66-75	>400	Village	Clans	Small extended	No	No	No	No	No	No	No	No	No	No	No
Bhil	Indian Subcontinent	Tropical & Subtropical Dry Broadleaf Forests	115.823	367.812	2.85178	24.693	25.0016	97684.2	21349455040	0.537531	0.422444	6-15	6-15	16-25	6-15	46-55	50-99	Homesteads	No exogamous clans	Small extended	No	Yes	No	No	No	No	No	No	Yes	No	No
Bira	West-Central Tropical Africa	Tropical & Subtropical Moist Broadleaf Forests	1296.91	944.106	1.17693	19.9446	0.304586	226955	11179558329	3.80365	1.43825	0-5	0-5	6-15	0-5	86-100	100-199	Village	Clans	Small extended	No	No	No	No	No	No	No	No	No	No	No
Birifor	West Tropical Africa	Tropical & Subtropical Grasslands, Savannas & Shrublands	531.316	275.574	0.574097	25.3931	2.6159	106102	11327497055	0.874751	0.534269	6-15	6-15	6-15	6-15	56-65	100-199	Homesteads	Clans	Large extended	No	No	No	No	No	No	No	No	No	No	No
Bisa	West Tropical Africa	Tropical & Subtropical Grasslands, Savannas & Shrublands	661.911	280.113	0.349826	26.0882	5.96645	74486.4	6995762761	0.234358	0.279075	6-15	6-15	6-15	0-5	66-75	>400	Village	Clans	Small extended	No	No	Yes	No	No	No	Yes	Yes	Yes	Yes	No
Bobo	West Tropical Africa	Tropical & Subtropical Grasslands, Savannas & Shrublands	856.254	272.133	0.127354	26.6234	8.84783	69892.6	7495201848	0.118517	0.303245	6-15	0-5	16-25	0-5	66-75	200-399	Homesteads	No exogamous clans	Large extended	No	No	No	No	No	No	No	No	No	No	No
Bontok	Malesia	Tropical & Subtropical Coniferous Forests	58.614	791.533	5.95043	25.1605	3.01713	167496	21137694128	2.79934	0.621379	6-15	0-5	16-25	0-5	66-75	>400	Homesteads	No exogamous clans	Nuclear	No	No	Yes	No	Yes	No	No	No	No	No	No
Budu	West-Central Tropical Africa	Tropical & Subtropical Moist Broadleaf Forests	1448.49	805.075	0.599735	21.4178	0.305852	243308	9483286472	3.48592	1.59735	26-35	0-5	0-5	0-5	66-75	200-399	Village	Clans	Small extended	No	No	No	No	No	No	No	No	No	No	No
Buem	West Tropical Africa	Tropical & Subtropical Grasslands, Savannas & Shrublands	146.537	158.826	1.19063	24.8039	1.32341	113787	6842333406	1.44693	0.293221	16-25	0-5	6-15	6-15	56-65	200-399	Village	No exogamous clans	Small extended	No	No	No	No	No	No	No	No	No	No	No
Bunlap	Southwestern Pacific	Tropical & Subtropical Moist Broadleaf Forests	3.18221	48.8079	0.938972	26.1113	2.01138	173786	13387756112	3.26519	1.03223	0-5	6-15	6-15	6-15	66-75	50-99	Hamlet	No exogamous clans	Nuclear	No	No	No	No	No	No	No	No	Yes	No	No
Burusho	China	Montane Grasslands & Shrublands	1499.72	4677.38	15.0746	-10.5353	132.517	53185.1	1318317887	-0.0251853	0.01	0-5	0-5	36-45	0-5	56-65	200-399	Village	No exogamous clans	Small extended	No	Yes	No	No	No	No	No	No	No	No	No
Canela	Brazil	Tropical & Subtropical Grasslands, Savannas & Shrublands	403.255	293.905	1.27542	25.3438	2.62201	230093	68788797471	1.36341	0.74149	26-35	16-25	0-5	6-15	36-45	100-199	Village	No exogamous clans	Small extended	No	No	No	No	No	No	No	No	No	No	No
Cariña	Northern South America	Tropical & Subtropical Grasslands, Savannas & Shrublands	147.536	162.206	0.434027	27.2389	0.749199	47314	1538704047	1.20706	0.167323	6-15	0-5	0-5	6-15	76-85	>400	Homesteads	No exogamous clans	Small extended	No	No	No	No	No	No	No	No	No	No	No
Catawba	Southeastern U.S.A.	Temperate Broadleaf & Mixed Forests	177.059	76.561	0.39764	15.3361	61.7565	96559.2	2369453480	1.6712	0.87957	6-15	0-5	6-15	6-15	66-75	100-199	Homesteads	NA	Nuclear	No	No	No	No	No	No	Yes	No	No	No	No
Chaambra	Northern Africa	Deserts & Xeric Shrublands	508.328	523.328	0.906957	18.3428	71.9857	5977.84	6.90116e+07	-0.0400095	0.0778748	6-15	0-5	66-75	0-5	16-25	50-99	Camp	NA	Small extended	No	No	No	No	No	No	No	No	No	No	No
Chagga	East Tropical Africa	Tropical & Subtropical Moist Broadleaf Forests	306.797	1403.04	3.02286	19.0509	2.86175	69841.8	3910439083	2.22871	0.140404	6-15	0-5	26-35	0-5	56-65	>400	Homesteads	Clans	Small extended	No	No	No	No	No	No	Yes	Yes	Yes	No	No
Cham	Southern South America	Tropical & Subtropical Dry Broadleaf Forests	13.963	34.4165	0.468737	25.9678	1.40737	162927	17206992207	1.39215	0.137177	0-5	0-5	16-25	6-15	76-85	>400	Homesteads	No exogamous clans	Small extended	No	Yes	No	Yes	Yes	No	No	No	Yes	No	No
Chamorro	Northwestern Pacific	Tropical & Subtropical Dry Broadleaf Forests	1.81601	3.01725	0.122823	27.0607	0.681544	145605	14212042245	3.69784	1.28197	0-5	0-5	16-25	6-15	66-75	>400	Village	No exogamous clans	Nuclear	No	No	No	No	No	No	No	No	No	No	No
Chawai	West Tropical Africa	Montane Grasslands & Shrublands	567.153	958.421	1.4638	23.3355	2.78899	110037	10752520350	1.11344	0.680906	6-15	0-5	16-25	0-5	66-75	200-399	Village	No exogamous clans	Large extended	No	Yes	No	No	No	No	No	No	Yes	No	No
Cherokee	Southeastern U.S.A.	Temperate Broadleaf & Mixed Forests	437.043	822.09	4.38805	12.5981	64.478	104937	2426963765	2.60785	3.19015	16-25	6-15	0-5	16-25	46-55	200-399	Village	No exogamous clans	Small extended	No	Yes	No	No	No	No	Yes	No	No	Yes	Yes
Chukchi	Russian Far East	Tundra	168	93.2535	1.71884	-12.534	178.345	43569.9	5.56591e+08	0.420016	0.721998	16-25	0-5	46-55	26-35	0-5	<50	Camp	No exogamous clans	Small extended	Yes	No	No	No	No	Yes	Yes	No	Yes	No	No
Cocama	Western South America	Tropical & Subtropical Moist Broadleaf Forests	4.40577	890.222	4.89599	22.7002	0.256429	256565	16219626157	2.32574	0.637895	6-15	6-15	0-5	46-55	36-45	>400	Village	NA	Large extended	No	Yes	No	No	No	No	No	No	No	No	No
Coniagui	West Tropical Africa	Tropical & Subtropical Grasslands, Savannas & Shrublands	238.581	122.253	0.896371	28.1238	4.07982	53899.6	4818628566	0.473721	1.17095	6-15	16-25	6-15	0-5	56-65	50-99	Village	No exogamous clans	Nuclear	No	No	No	No	No	No	Yes	No	Yes	No	No
Curripaco	Northern South America	Tropical & Subtropical Moist Broadleaf Forest	592.066	616.942	4.17676	21.4975	0.318981	327938	61683927938	3.87381	1.44784	16-25	0-5	0-5	26-35	46-55	<50	Village	No exogamous clans	Nuclear	No	No	No	No	No	No	Yes	No	Yes	No	No
Dagara	West Tropical Africa	Tropical & Subtropical Grasslands, Savannas & Shrublands	640.857	279.017	0.44898	25.7748	4.44334	94588.3	10925222409	0.495706	0.438422	0-5	0-5	26-35	0-5	66-75	>400	Homesteads	No exogamous clans	Large extended	No	No	No	No	No	No	Yes	Yes	No	No	No
Dahuni	Papuasia	Tropical & Subtropical Moist Broadleaf Forests	3.66947	437.28	5.06791	25.5361	1.25392	174585	12756561738	3.48344	1.03652	6-15	0-5	6-15	26-35	46-55	200-399	Hamlet	No exogamous clans	Large extended	No	No	No	No	No	No	No	No	No	No	No
Dani	Papuasia	Tropical & Subtropical Moist Broadleaf Forests	180.067	2446.31	11.1001	19.9113	0.18519	365404	22850805065	2.89627	0.585099	0-5	0-5	6-15	0-5	86-100	200-399	Hamlet	No exogamous clans	Small extended	No	Yes	No	No	No	No	No	No	Yes	No	Yes
Daza	Northeast Tropical Africa	Deserts & Xeric Shrublands	1473.34	201.982	0.132023	25.7162	29.6021	11443.3	438955508	-0.0513834	NA	6-15	6-15	36-45	0-5	36-45	50-99	Camp	No exogamous clans	Nuclear	No	No	No	No	No	Yes	No	No	No	Yes	No
Delaware	Northeastern U.S.A.	Temperate Broadleaf & Mixed Forests	78.5947	161.054	1.3123	10.1253	93.6785	88892.6	1650692032	2.08845	3.32692	16-25	16-25	0-5	16-25	36-45	200-399	Homesteads	No exogamous clans	Large extended	No	Yes	No	Yes	No	No	No	No	No	No	No
Dogon	West Tropical Africa	Tropical & Subtropical Grasslands, Savannas & Shrublands	1080.89	323.843	0.753187	27.1793	16.2398	39960.2	2776757623	-0.197669	0.0878757	0-5	16-25	16-25	0-5	56-65	100-199	Village	No exogamous clans	Large extended	No	No	No	No	No	No	No	No	No	No	No
Druze	Western Asia	Mediterranean Forests, Woodlands & Scrub	4.30452	167.699	2.05594	19.7202	26.0052	22585.5	6.39555e+08	1.19769	0.302444	0-5	0-5	6-15	0-5	86-100	>400	Village	No exogamous clans	Small extended	No	No	No	No	No	No	No	Yes	No	No	No
Dyan	West Tropical Africa	Tropical & Subtropical Grasslands, Savannas & Shrublands	640.857	279.017	0.44898	25.7748	4.44334	94588.3	10925222409	0.495706	0.438422	0-5	6-15	26-35	0-5	56-65	100-199	Homesteads	NA	Small extended	No	No	No	No	No	No	No	No	No	No	No
Dzing	West-Central Tropical Africa	Tropical & Subtropical Moist Broadleaf Forests	842.351	450.904	1.31152	22.9596	0.640477	175745	11784954429	2.21111	1.60289	16-25	6-15	6-15	6-15	46-55	100-199	Homesteads	No exogamous clans	Small extended	No	No	No	No	No	No	No	No	No	No	No
Emberá	Central America	Tropical & Subtropical Moist Broadleaf Forests	25.69	307.335	3.75839	25.3164	0.26364	282179	66788679672	2.23599	0.993182	16-25	6-15	0-5	6-15	56-65	50-99	Homesteads	No exogamous clans	Nuclear	No	Yes	No	No	No	No	No	No	Yes	Yes	No
Enga	West Tropical Africa	Tropical & Subtropical Moist Broadleaf Forests	163.033	1580.8	6.3712	19.7836	0.182911	349731	28580874001	4.17294	0.987834	6-15	0-5	16-25	0-5	66-75	200-399	Homesteads	Clans	Nuclear	No	Yes	No	No	No	Yes	No	No	No	No	No
Fang	West-Central Tropical Africa	Tropical & Subtropical Moist Broadleaf Forests	144.818	511.406	0.938925	23.2237	0.252289	185072	5681318043	2.05388	0.928939	6-15	6-15	6-15	16-25	46-55	50-99	Village	Clans	Small extended	No	No	No	No	No	No	No	No	No	No	No
Fipa	East Tropical Africa	Tropical & Subtropical Grasslands, Savannas & Shrublands	884.632	1466.46	2.16591	18.8485	5.11835	123075	18758274140	2.19343	0.902074	0-5	0-5	6-15	26-35	56-65	100-199	Village	Clans	Small extended	No	Yes	No	No	No	No	Yes	No	No	No	No
Fore	Papuasia	Tropical & Subtropical Moist Broadleaf Forests	101.837	1817.83	7.58213	19.1212	0.229456	327434	30045541590	4.19096	0.982732	6-15	6-15	6-15	0-5	66-75	100-199	Hamlet	Clans	Small extended	No	Yes	No	No	No	No	No	No	Yes	No	No
Garo	Indian Subcontinent	Tropical & Subtropical Moist Broadleaf Forests	358.871	725.339	3.0634	22.9314	26.6076	116149	15283382412	2.81113	0.862933	0-5	0-5	6-15	6-15	76-85	100-199	Village	No exogamous clans	Small extended	No	No	No	No	No	No	No	No	Yes	No	No
Gbande	West Tropical Africa	Tropical & Subtropical Moist Broadleaf Forests	190.741	413.887	1.13978	22.2945	2.03344	230959	47691886928	3.17081	1.68401	6-15	0-5	6-15	6-15	66-75	>400	Village	No exogamous clans	Small extended	No	No	No	No	No	No	No	No	No	No	No
Gbaya	West-Central Tropical Africa	Tropical & Subtropical Grasslands, Savannas & Shrublands	723.867	772.992	1.2179	21.0123	1.52874	144436	9502538686	1.43321	1.46519	6-15	6-15	6-15	6-15	56-65	200-399	Village	Clans	Small extended	No	Yes	No	Yes	No	No	No	No	Yes	No	No
Gogo	East Tropical Africa	Tropical & Subtropical Grasslands, Savannas & Shrublands	321.804	1081.53	4.72752	19.4586	4.97697	105667	10965837982	2.08496	0.455396	6-15	0-5	36-45	0-5	46-55	>400	Homesteads	Clans	Small extended	No	Yes	No	No	No	No	No	No	No	Yes	Yes
Guro	West Tropical Africa	Tropical & Subtropical Moist Broadleaf Forests	212.834	222.88	0.539185	23.4787	1.85152	135976	10307515210	2.58555	0.867934	16-25	6-15	6-15	6-15	46-55	200-399	Village	Clans	Large extended	No	Yes	No	No	No	No	No	No	No	No	No
Hano	Southwestern U.S.A	Shrublands	553.648	1675.56	1.15555	10.8865	101.486	33382.2	751192909	0.216712	0.0299533	0-5	0.5	26-35	0-5	66-75	>400	Village	No exogamous clans	Small extended	No	No	No	No	No	No	No	No	Yes	No	No
Hanunoo	Malesia	Tropical & Subtropical Moist Broadleaf Forests	25.1805	366.706	4.49735	26.7773	0.859893	186234	19797812460	2.52959	0.643585	0-5	6-15	6-15	6-15	66-75	100-199	Hamlet	No exogamous clans	Nuclear	No	Yes	No	No	Yes	No	No	Yes	Yes	No	No
Havasupai	Southwestern U.S.A.	Deserts & Xeric Shrublands	514.848	1870.91	2.81923	11.2277	97.2151	39527.9	1424041228	0.366267	0.066453	16-25	26-35	0-5	0-5	46-55	100-199	Camp	No exogamous clans	Large extended	No	No	No	Yes	No	No	No	No	No	No	No
Haya	East Tropical Africa	Inland Water	898.123	1134.05	NA	18.6207	0.67954	128624	14304318419	1.35518	0.151206	0-5	0-5	26-35	16-25	46-55	200-399	Homesteads	No exogamous clans	Small extended	No	No	No	No	No	No	No	No	No	No	No
Hazara	Western Asia	Montane Grasslands & Shrublands	1039.85	3121.82	6.5116	4.25484	110.962	31604.4	1134163011	0.201031	0.0785834	0-5	0-5	46-55	0-5	46-55	100-199	Camp	No exogamous clans	Small extended	No	No	Yes	No	No	Yes	No	No	No	No	No
Hidatsa	North-Central U.S.A.	Temperate Grasslands, Savannas & Shrublands	1236.35	569.766	0.740247	6.81932	187.557	37897.5	7.66656e+08	0.761197	1.00992	16-25	6-15	0-5	6-15	56-65	>400	Camp	No exogamous clans	Small extended	No	Yes	No	No	Yes	No	No	No	No	No	No
Hill Bhuiya (Bhuyan or Pawri)	Indian Subcontinent	Tropical & Subtropical Moist Broadleaf Forests	154.82	133.397	1.13969	24.1931	23.6954	129867	19562825562	1.20297	0.561097	6-15	6-15	16-25	6-15	46-55	50-99	Hamlet	Clans	Nuclear	No	Yes	No	No	No	No	No	No	No	No	No
Huichol	Mexico	Deserts & Xeric Shrublands	183.885	2060.05	3.84992	14.769	10.3477	139656	11745418019	1.708	0.628059	16-25	6-15	6-15	6-15	46-55	>400	Homesteads	No exogamous clans	Small extended	No	No	No	No	No	No	Yes	No	No	No	No
Huron	Eastern Canada	Temperate Broadleaf & Mixed Forests	484.47	97.49	0.25	7.31	121.77	75250.3	1117728850	1.56	2.68	6-15	6-15	0-5	26-35	46-55	>400	Camp	No exogamous clans	Large extended	No	No	No	Yes	No	No	No	No	No	Yes	No
Iatmul	Papuasia	Tropical & Subtropical Moist Broadleaf Forests	70.3274	22.9551	0.324169	20.9218	0.235751	365850	23468227861	2.9257	0.403963	0-5	0-5	6-15	26-35	56-65	200-399	Village	No exogamous clans	Large extended	No	No	No	No	No	No	No	No	Yes	No	No
Ifaluk	Northwestern Pacific	Tropical & Subtropical Moist Broadleaf Forests	0.358138	NA	NA	27.6421	0.0775097	273484	14283286566	2.75401	0.410525	0-5	0-5	6-15	36-45	46-55	50-99	Village	No exogamous clans	Large extended	No	Yes	No	No	Yes	Yes	No	No	Yes	Yes	Yes
Ifugao	Malesia	Tropical & Subtropical Coniferous Forests	58.61	791.53	5.95	25.16	3.02	167496	21137694128	2.8	0.62	16-25	0-5	6-15	6-15	56-65	100-199	Hamlet	No exogamous clans	Nuclear	No	No	Yes	No	No	No	No	No	No	No	No
Igbo	West Tropical Africa	Tropical & Subtropical Moist Broadleaf Forests	139.819	114.552	0.706096	24.3353	1.98284	138826	1.98284	1.40203	0.262405	0-5	0-5	6-15	0-5	86-100	>400	Hamlet	No exogamous clans	Small extended	No	Yes	No	No	No	No	Yes	No	Yes	No	No
Ila	South Tropical Africa	Flooded Grasslands & Savannas	904.065	1078.26	0.354291	20.83	12.7538	95912.5	15750401614	1.55939	1.2138	0-5	6-15	26-35	0-5	56-65	200-399	Camp	No exogamous clans	Small extended	No	Yes	No	No	No	No	No	No	No	No	No
Ili-Mandiri	Malesia	Tropical & Subtropical Dry Broadleaf Forests	4.00663	57.9525	1.33257	26.9426	0.401717	168017	19724883062	3.4483	0.541514	6-15	0-5	6-15	26-35	46-55	>400	Village	No exogamous clans	Small extended	No	No	Yes	No	No	No	No	No	Yes	No	No
Iraqw	East Tropical Africa	Tropical & Subtropical Grasslands, Savannas & Shrublands	464.543	1671.28	1.91722	19.0499	3.22309	87453.7	10443153939	2.06134	0.596762	0-5	0-5	46-55	0-5	46-55	100-199	Homesteads	NA	Nuclear	No	No	No	No	No	No	No	No	Yes	Yes	Yes
Iwans	South Tropical Africa	Flooded Grasslands & Savannas	816.66	1243.63	0.885819	17.7816	8.77021	117924	18211605052	2.20227	0.990136	6-15	0-5	6-15	0-5	76-85	100-199	Village	Clans	Small extended	No	No	No	No	No	No	No	No	Yes	No	Yes
Kachin	Indo-China	Tropical & Subtropical Moist Broadleaf Forests	662.531	685.48	6.39137	17.5695	27.75	112411	8627735957	3.60584	2.02607	6-15	6-15	16-25	0-5	56-65	100-199	Homesteads	No exogamous clans	Small extended	No	No	Yes	No	Yes	No	No	No	Yes	No	No
Kamayurá	Brazil	Tropical & Subtropical Moist Broadleaf Forests	1135.41	321.97	0.448104	24.4975	3.79478	133139	15646577187	2.53115	4.27795	6-15	16-25	0-5	26-35	36-45	100-199	Homesteads	No exogamous clans	Large extended	No	No	No	Yes	No	No	No	No	No	No	No
Kara	East Tropical Africa	Tropical & Subtropical Grasslands, Savannas & Shrublands	750.221	1155.98	0.424818	19.8623	0.859058	120449	17128915243	1.54769	0.242584	0-5	0-5	26-35	16-25	46-55	200-399	Hamlet	NA	Nuclear	No	No	No	Yes	No	No	No	No	No	No	No
Kayapo	Brazil	Tropical & Subtropical Moist Broadleaf Forests	641.912	425.541	1.4064	23.7175	2.14246	202288	31344533546	3.07937	3.30022	16-25	6-15	0-5	6-15	56-65	100-199	Camp	No exogamous clans	Nuclear	No	No	No	Yes	No	No	No	No	No	No	No
Keraki	Papuasia	Tropical & Subtropical Grasslands, Savannas & Shrublands	16.3319	9.73522	0.0885137	26.5888	1.02294	156482	17586384064	2.28113	0.435338	6-15	0-5	6-15	6-15	66-75	50-99	Homesteads	Clans	Small extended	No	Yes	No	Yes	No	No	Yes	No	No	No	No
Kikuyu	East Tropical Africa	Tropical & Subtropical Grasslands, Savannas & Shrublands	403.122	1443.92	1.33147	17.9215	2.06846	52669.7	2351512834	1.79849	0.333827	0-5	0-5	26-35	0-5	66-75	200-399	Homesteads	Clans	Small extended	No	Yes	No	No	No	No	No	No	Yes	No	No
Kimam	Papuasia	Tropical & Subtropical Moist Broadleaf Forests	12.1894	5.54793	0.0456036	26.7612	0.822816	167735	13741738381	3.14109	0.680804	6-15	16-25	0-5	6-15	56-65	200-399	Homesteads	No exogamous clans	Small extended	No	Yes	No	No	No	No	No	No	Yes	No	Yes
Kpe	West-Central Tropical Africa	Tropical & Subtropical Moist Broadleaf Forests	24.2712	260.779	2.29972	24.9485	0.335712	212616	14404955165	1.71162	0.560917	6-15	0-5	26-35	6-15	46-55	50-99	Village	No exogamous clans	Small extended	No	No	No	No	No	No	No	No	No	No	No
Kpe	West-Central Tropical Africa	Tropical & Subtropical Moist Broadleaf Forests	24.2712	260.779	2.29972	24.9485	0.335712	212616	14404955165	1.71162	0.560917	6-15	0-5	26-35	6-15	46-55	50-99	Village	No exogamous clans	Small extended	No	No	No	No	No	No	No	No	No	No	No
Kpelle	West Tropical Africa	Tropical & Subtropical Moist Broadleaf Forests	168.774	278.744	0.575419	23.2651	1.67026	203222	31535205520	2.89979	1.24416	6-15	6-15	6-15	6-15	56-65	200-399	Village	No exogamous clans	Small extended	No	No	No	Yes	No	No	No	No	Yes	No	No
Krahn	West Tropical Africa	Tropical & Subtropical Moist Broadleaf Forests	151.118	208.658	0.438235	23.8473	1.29818	170030	17504744958	2.80336	1.04309	6-15	0-5	6-15	6-15	66-75	100-199	Village	Clans	Small extended	No	Yes	No	Yes	No	No	Yes	No	Yes	No	No
Kuikuru	Brazil	Tropical & Subtropical Moist Broadleaf Forests	1236.46	386.261	0.70707	24.4737	3.29078	127652	15121763255	2.04106	3.55634	0-5	6-15	0-5	16-25	66-75	100-199	Village	No exogamous clans	Nuclear	No	Yes	No	No	No	No	No	No	No	No	No
Kulango	West Tropical Africa	Tropical & Subtropical Moist Broadleaf Forests	207.99	233.658	0.80311	23.7249	1.93337	123889	8057890777	2.62367	1.28306	6-15	6-15	16-25	0-5	56-65	100-199	Village	No exogamous clans	Large extended	No	Yes	No	No	No	No	No	No	Yes	No	No
Kundu	West Tropical Africa	Montane Grasslands & Shrublands	567.153	958.421	1.4638	23.3355	2.78899	110037	10752520350	1.11344	0.680906	6-15	0-5	16-25	6-15	56-65	200-399	Village	No exogamous clans	Small extended	No	Yes	No	No	No	No	No	No	No	Yes	No
Kurtatchi	Papuasia	Tropical & Subtropical Moist Broadleaf Forests	6.22993	174.443	1.82285	27.2225	0.309444	280133	14939851997	2.92537	0.478838	6-15	6-15	6-15	16-25	46-55	100-199	Hamlet	No exogamous clans	Small extended	No	No	Yes	No	No	No	No	No	Yes	No	No
Lamet	Indo-China	Tropical & Subtropical Moist Broadleaf Forests	497.351	781.63	5.27971	19.6525	20.8943	125906	17970820984	3.88903	1.41791	16-25	6-15	16-25	0-5	46-55	50-99	Village	No exogamous clans	Nuclear	No	Yes	No	No	No	No	No	No	Yes	No	No
Lau	Southwestern Pacific	Tropical & Subtropical Moist Broadleaf Forests	1.39471	0.0253425	0.014	25.6087	2.42651	161981	10881084118	3.90083	0.917695	0-5	0-5	6-15	36-45	46-55	50-99	Village	Clans	Small extended	No	Yes	No	No	No	No	No	No	Yes	No	No
Lawa	Indo-China	Tropical & Subtropical Moist Broadleaf Forests	127.306	713.477	5.22243	23.6889	12.1789	139420	28260811769	3.31464	2.46013	0-5	0-5	6-15	6-15	76-85	200-399	Village	No exogamous clans	Small extended	No	Yes	No	No	No	No	No	Yes	No	No	No
Lele	West-Central Tropical Africa	Tropical & Subtropical Grasslands, Savannas & Shrublands	920.599	513.649	1.38156	22.6939	0.672123	171381	13786380862	2.51421	2.31842	6-15	0-5	6-15	6-15	66-75	100-199	Village	Clans	Small extended	No	Yes	No	No	No	No	No	No	No	No	Yes
Lepcha	China	Montane Grasslands & Shrublands	604.3	4354.04	9.56038	2.86725	51.401	193286	52455365945	0.484906	0.15153	6-15	0-5	A	0-5	56-65	100-199	Homesteads	No exogamous clans	Small extended	No	Yes	No	No	No	No	No	No	No	No	No
Lesu	Papuasia	Tropical & Subtropical Moist Broadleaf Forests	1.62876	106.218	1.60455	27.5234	0.191564	221072	9190985596	3.40518	0.586533	6-15	0-5	6-15	36-45	36-45	200-399	Hamlet	No exogamous clans	Nuclear	No	No	No	No	No	No	No	No	No	Yes	No
Lolo	China	Temperate Conifer Forests	954.034	1995.19	1995.19	8.38456	49.2212	192219	28069010048	1.79187	1.71484	6-15	0-5	26-35	0-5	56-65	100-199	Village	Clans	Nuclear	No	Yes	No	Yes	No	No	No	No	No	No	No
Lovedu (Balobedu)	Southern Africa	Tropical & Subtropical Grasslands, Savannas & Shrublands	254.954	434.645	0.692928	17.6197	10.4721	99002.4	9388284713	1.33457	0.356249	0-5	6-15	26-35	0-5	56-65	>400	Hamlet	Clans	Small extended	Yes	No	No	No	No	No	No	No	Yes	No	Yes
Luapula	South Tropical Africa	Tropical & Subtropical Grasslands, Savannas & Shrublands	1142.34	1273.23	0.900446	19.2347	7.00959	141281	24264393558	2.14942	1.51401	6-15	0-5	6-15	26-35	46-55	>400	Village	No exogamous clans	Nuclear	No	No	No	No	No	No	No	No	No	No	No
Luo	East Tropical Africa	Inland Water	703.552	1314.22	1.35506	19.4206	0.932803	94339.5	11215854123	2.32352	0.279961	6-15	0-5	16-25	6-15	56-65	100-199	Homesteads	Clans	Small extended	No	Yes	No	No	No	No	No	No	No	No	No
Maasai	East Tropical Africa	Tropical & Subtropical Grasslands, Savannas & Shrublands	455.28	1057.47	2.35379	18.963	2.36119	62002.2	4394659365	1.04238	0.222163	6-15	0-5	86-100	0-5	0-5	50-99	Homesteads	No exogamous clans	Small extended	Yes	No	No	No	No	No	No	Yes	Yes	No	No
Majuro	Northwestern Pacific	Tropical & Subtropical Moist Broadleaf Forests	0.781754	0.0190664	0.014	27.5009	0.103009	279389	15593397736	0.736042	0.0333846	0-5	0-5	6-15	36-45	46-55	100-199	Hamlet	No exogamous clans	Large extended	No	No	No	Yes	No	Yes	Yes	No	No	No	No
Makin	Southwestern Pacific	Tropical & Subtropical Moist Broadleaf Forests	2.50967	0.048976	0.0351578	27.4038	0.15367	209493	23456572588	1.56199	0.093749	6-15	0-5	6-15	36-45	36-45	200-399	Homesteads	No exogamous clans	Nuclear	No	No	No	No	No	No	No	No	No	No	No
Mambila (Mambilla)	West-Central Tropical Africa	Tropical & Subtropical Grasslands, Savannas & Shrublands	407.727	1047.95	1.5768	19.7057	2.29344	167732	16112833795	2.17907	0.87427	0-5	0-5	16-25	0-5	76-85	>400	Hamlet	No exogamous clans	Large extended	Yes	No	No	No	No	Yes	No	Yes	No	No	No
Mambwe	Northeast Tropical Africa	Flooded Grasslands & Savannas	1076.54	402.289	0.0261835	24.7289	2.69361	119348	8216232591	0.735649	0.738131	6-15	0-5	16-25	0-5	66-75	100-199	Village	Clans	Small extended	No	No	No	No	No	No	No	No	No	No	No
Mamvu (Mangutu)	West-Central Tropical Africa	Tropical & Subtropical Moist Broadleaf Forests	1397	924.65	0.713366	20.4688	0.370983	221199	12804449399	3.4243	1.81884	6-15	6-15	6-15	0-5	66-75	50-99	Village	Clans	Small extended	No	Yes	No	No	Yes	No	No	No	No	No	No
Mandan	North-Central U.S.A.	Temperate Grasslands, Savannas & Shrublands	1236.35	569.766	0.740247	6.81932	187.557	37897.5	7.66656e+08	0.761197	1.00992	26-35	0-5	0-5	16-25	46-55	200-399	Hamlet	No exogamous clans	Small extended	No	Yes	No	Yes	No	No	No	Yes	Yes	No	No
Mapuche	Southern South America	Temperate Grasslands, Savannas & Shrublands	319.266	376.03	0.877475	10.3397	40.445	41571.1	8.43656e+08	0.425547	0.0797671	0-5	6-15	16-25	6-15	56-65	50-99	Hamlet	No exogamous clans	NA	No	Yes	No	No	No	No	No	No	No	No	No
Marquesans	South-Central Pacific	Tropical & Subtropical Moist Broadleaf Forests	2.56927	17.4805	0.371667	26.8132	0.297731	154798	22176393604	3.21754	0.259638	0-5	0-5	6-15	36-45	46-55	50-99	Homesteads	No exogamous clans	Small extended	No	Yes	No	No	Yes	No	No	No	No	No	No
Mbundu	South Tropical Africa	Tropical & Subtropical Grasslands, Savannas & Shrublands	241.108	1655.28	1.20694	17.7892	2.69958	122623	13467979126	2.36336	0.91818	6-15	6-15	16-25	6-15	46-55	200-399	Village	Clans	Small extended	No	No	No	No	No	No	No	No	Yes	No	No
Mee (Ekari)	Papuasia	Tropical & Subtropical Moist Broadleaf Forests	54.8555	806.518	5.96823	23.9744	0.360268	330068	29213650732	3.42814	1.21644	6-15	0-5	16-25	6-15	56-65	50-99	Village	Clans	Small extended	No	No	No	No	No	No	No	No	Yes	No	Yes
Mende	West Tropical Africa	Tropical & Subtropical Moist Broadleaf Forests	127.286	271.314	1.20183	23.7417	1.67519	252285	62410786057	2.9478	1.4383	0-5	6-15	6-15	6-15	66-75	>400	Village	No exogamous clans	Small extended	No	No	No	No	No	No	No	No	Yes	No	No
Miao	China	Tropical & Subtropical Moist Broadleaf Forests	478.724	977.712	2.83827	14.2434	51.9613	108771	7725928053	1.44327	0.861724	6-15	0-5	16-25	6-15	56-65	100-199	Hamlet	No exogamous clans	Nuclear	No	Yes	No	No	No	No	No	No	Yes	No	No
Motu	Papuasia	Tropical & Subtropical Moist Broadleaf Forests	7.20367	308.687	2.97256	25.2433	0.998923	166767	14598519070	4.14862	0.451229	0-5	6-15	0-5	36-45	46-55	>400	Village	No exogamous clans	Small extended	No	No	No	No	No	No	No	No	Yes	No	No
Nama	Southern Africa	Deserts & Xeric Shrublands	289.674	1032.86	0.624378	20.4359	20.6296	39669.9	2158663295	0.118534	0.026518	26-35	6-15	46-55	6-15	0-5	100-199	Camp	Clans	Nuclear	No	Yes	No	No	No	No	Yes	No	Yes	No	No
Navajo	Southwestern U.S.A.	Deserts & Xeric Shrublands	694.851	1714.15	1.88632	10.4549	115.202	36422.4	6.93928e+08	0.20675	0.0315796	6-15	16-25	26-35	0-5	36-45	200-399	Homesteads	No exogamous clans	Small extended	No	Yes	No	No	No	No	No	No	Yes	No	No
Ndyuka	Northern South America	Tropical & Subtropical Moist Broadleaf Forests	69.4766	116.926	0.753492	25.4853	0.874878	98274.4	6451318535	3.81724	1.76611	6-15	0-5	0-5	6-15	76-85	100-199	Camp	Clans	Large extended	No	No	No	No	No	No	Yes	No	No	No	No
Ngombe	West-Central Tropical Africa	Tropical & Subtropical Moist Broadleaf Forests	1121.19	371.289	0.377252	22.8294	0.316238	188204	7378565987	2.41773	1.31955	16-25	0-5	0-5	16-25	56-65	100-199	Homesteads	No exogamous clans	Large extended	No	Yes	No	No	No	No	No	No	Yes	No	No
Nicobarese	Indo-China	Tropical & Subtropical Moist Broadleaf Forests	4.84338	0.472706	0.0135823	26.5951	1.41022	162841	20262542464	3.01664	1.15182	6-15	6-15	6-15	16-25	46-55	<50	Hamlet	No exogamous clans	Nuclear	No	Yes	No	No	No	No	No	No	No	No	No
Nsaw	West-Central Tropical Africa	Tropical & Subtropical Grasslands, Savannas & Shrublands	252.803	833.616	1.56632	20.7462	1.35947	187741	15731303961	2.93523	0.632173	6-15	0-5	6-15	0-5	76-85	>400	Village	No exogamous clans	Small extended	No	No	No	No	No	No	No	No	No	No	No
Nupe	West Tropical Africa	Tropical & Subtropical Grasslands, Savannas & Shrublands	339.502	133.883	0.673221	24.4522	1.55444	126173	11507784946	0.965874	0.346895	0-5	6-15	6-15	6-15	66-75	>400	Homesteads	No exogamous clans	Large extended	No	No	No	Yes	No	Yes	No	No	No	No	No
Nyakyusa	East Tropical Africa	Montane Grasslands & Shrublands	583.682	1891.42	3.87948	17.8583	7.46681	108215	14168511801	2.31956	0.632866	6-15	0-5	16-25	6-15	56-65	100-199	Village	No exogamous clans	Small extended	No	No	No	No	No	No	No	No	No	No	No
Nyankole	East Tropical Africa	Tropical & Subtropical Grasslands, Savannas & Shrublands	1048.66	1281.15	0.844652	18.5955	0.49646	150723	14072964595	2.04602	0.235616	6-15	0-5	36-45	0-5	46-55	100-199	Hamlet	NA	Small extended	No	Yes	No	No	No	Yes	No	No	No	No	No
Nyoro	East Tropical Africa	Tropical & Subtropical Grasslands, Savannas & Shrublands	1050.8	1056.75	0.402703	22.5823	1.29862	144039	15069126112	1.92348	0.702812	6-15	0-5	16-25	6-15	56-65	>400	Homesteads	No exogamous clans	Small extended	No	No	Yes	No	No	Yes	No	No	Yes	No	No
Omaha	North-Central U.S.A.	Temperate Grasslands, Savannas & Shrublands	1236.69	321.405	0.57692	12.0425	157.968	56576.7	1479082272	0.986382	1.17253	36-45	6-15	0-5	6-15	36-45	50-99	Camp	No exogamous clans	Nuclear	No	Yes	No	No	Yes	No	No	No	No	No	No
Orokaiva	Papuasia	Tropical & Subtropical Moist Broadleaf Forests	52.5372	1002.63	6.53022	23.7041	1.04755	185681	10919413329	4.23677	0.966769	6-15	6-15	6-15	16-25	46-55	50-99	Village	No exogamous clans	Nuclear	No	No	Yes	No	No	No	No	No	Yes	No	No
Paiwan	Eastern Asia	Tropical & Subtropical Moist Broadleaf Forests	15.252	183.755	2.8842	23.9869	13.3217	121983	15323340427	3.83009	0.715683	16-25	0-5	6-15	6-15	56-65	200-399	Village	No exogamous clans	Small extended	No	No	No	No	No	No	No	No	No	No	Yes
Paresi	Brazil	Tropical & Subtropical Dry Broadleaf Forests	1366.09	214.238	0.785978	26.0072	3.12215	106034	9982277662	1.80108	1.18141	16-25	16-25	0-5	6-15	46-55	<50	Village	No exogamous clans	Large extended	No	Yes	No	No	No	No	No	No	Yes	No	No
Pawnee	North-Central U.S.A.	Temperate Grasslands, Savannas & Shrublands	1435.06	789.01	0.482593	10.2284	40.6277	49431.8	1386862473	0.792262	0.686559	36-45	6-15	0-5	0-5	46-55	200-399	Hamlet	No exogamous clans	Large extended	No	No	No	No	No	No	No	No	No	No	No
Pukapuka	Southwestern Pacific	Tropical & Subtropical Moist Broadleaf Forests	1.38349	0.0036336	0.000349661	27.5227	0.150646	239561	11517650221	NA	NA	0-5	0-5	6-15	36-45	46-55	100-199	Village	No exogamous clans	Nuclear	No	No	No	No	No	No	No	No	No	Yes	No
Purum	Indian Subcontinent	Tropical & Subtropical Moist Broadleaf Forests	357.693	844.471	5.12694	20.0044	27.0454	104628	8929329311	3.01824	1.12558	6-15	0-5	16-25	0-5	66-75	50-99	Village	No exogamous clans	Small extended	No	Yes	No	No	No	No	No	No	No	No	No
Puyuma	Eastern Asia	Tropical & Subtropical Moist Broadleaf Forests	25.0844	297.449	3.67031	22.783	15.9661	131471	15275025962	2.85132	0.702846	6-15	0-5	6-15	6-15	66-75	>400	Village	No exogamous clans	Nuclear	No	No	Yes	No	No	No	No	No	Yes	No	Yes
Qashqai	Western Asia	Temperate Broadleaf & Mixed Forests	143.382	1961.05	4.77105	18.8602	89.3046	21092.2	1285394021	0.15906	0.104295	6-15	0-5	76-85	0-5	6-15	>400	Camp	NA	Nuclear	No	No	No	No	No	Yes	Yes	No	No	No	No
Quechan	Southwestern U.S.A.	Deserts & Xeric Shrublands	146.24	229.301	0.957271	20.7864	0.302813	17822.2	0.264468	0.0337492	0.0793893	6-15	16-25	0-5	16-25	46-55	<50	Village	Clans	Nuclear	No	Yes	No	No	No	No	No	No	No	No	No
Samburu	East Tropical Africa	Tropical & Subtropical Grasslands, Savannas & Shrublands	530.817	1226.46	2.23188	21.0197	1.29071	45335.3	2706384224	0.852409	0.128897	6-15	0-5	86-100	0-5	0-5	<50	Camp	Clans	Small extended	No	Yes	No	Yes	No	No	Yes	No	Yes	No	No
Sateré Mawé	Brazil	Tropical & Subtropical Moist Broadleaf Forests	545.412	4.52876	0.457859	24.837	0.85767	186124	16582574468	3.43736	1.67067	16-25	6-15	0-5	6-15	56-65	50-99	Village	NA	Small extended	No	No	No	No	No	No	Yes	Yes	No	No	No
Sema	Indian Subcontinent	Tropical & Subtropical Coniferous Forests	507.058	1082.01	8.85277	18.6257	30.9796	97213.1	7864901987	3.33976	1.95048	6-15	0-5	16-25	16-25	46-55	200-399	Village	No exogamous clans	Nuclear	No	No	No	No	No	No	No	No	No	No	No
Senoi	Malesia	Tropical & Subtropical Moist Broadleaf Forests	109.424	214.999	2.46604	24.3683	0.306836	248762	18691867658	3.09966	0.646575	6-15	6-15	0-5	16-25	56-65	50-99	Hamlet	No exogamous clans	Large extended	No	Yes	No	No	No	No	No	No	No	Yes	No
Shambaa	East Tropical Africa	Tropical & Subtropical Grasslands, Savannas & Shrublands	114.097	530.827	1.54592	19.7129	3.43298	107773	3509696126	1.91913	0.241332	6-15	0-5	26-35	0-5	56-65	100-199	Village	Clans	Small extended	No	No	No	No	No	No	No	No	No	No	No
Sherpa	China	Ice	648.155	3592.45	15.9471	5.83931	45.8681	278599	125000000000	1.09788	0.302492	0-5	0-5	46-55	0-5	46-55	200-399	Homesteads	No exogamous clans	Small extended	No	Yes	No	No	No	No	No	No	Yes	No	No
Shilluk	Northeast Tropical Africa	Tropical & Subtropical Grasslands, Savannas & Shrublands	1009.74	395.46	0.0239635	25.4765	4.08197	103204	6976110728	0.557234	0.587249	6-15	6-15	16-25	6-15	46-55	>400	Hamlet	No exogamous clans	Small extended	No	No	No	No	No	No	No	No	No	No	No
Shona	South Tropical Africa	Tropical & Subtropical Grasslands, Savannas & Shrublands	388.321	1309.61	0.985419	18.6154	12.6142	80000.56	9844635651	1.82919	0.55859	6-15	6-15	16-25	6-15	46-55	100-199	Homesteads	Clans	Small extended	No	No	No	No	No	No	No	No	No	No	No
Siane	Papuasia	Tropical & Subtropical Moist Broadleaf Forests	101.837	1817.83	7.58213	19.1212	0.229456	327434	30045541590	4.19096	0.982732	6-15	6-15	6-15	0-5	66-75	200-399	Hamlet	Clans	NA	No	Yes	No	No	No	No	No	Yes	No	No	No
Sio	Papuasia	Tropical & Subtropical Moist Broadleaf Forests	6.49075	1705.41	8.92432	21.0695	0.383567	322210	36508281191	2.93192	0.741219	6-15	0-5	6-15	26-35	46-55	>400	Village	No exogamous clans	Nuclear	No	No	No	Yes	No	No	No	No	Yes	No	No
Sonjo	East Tropical Africa	Tropical & Subtropical Grasslands, Savannas & Shrublands	401.273	1306.43	3.05413	18.9368	2.68956	73136.7	6457756809	1.154	0.212823	0-5	0-5	16-25	0-5	76-85	>400	Village	Clans	Nuclear	No	Yes	No	No	No	No	No	No	No	No	No
Subanun	Malesia	Tropical & Subtropical Moist Broadleaf Forests	19.119	176.527	2.33125	26.3761	0.140806	223654	6795251210	3.03238	0.446212	0-5	0-5	6-15	0-5	86-100	<50	Homesteads	No exogamous clans	Nuclear	No	Yes	No	No	No	No	No	No	No	Yes	No
Suku	West-Central Tropical Africa	Tropical & Subtropical Grasslands, Savannas & Shrublands	572.913	875.046	1.27666	21.4751	0.742435	138863	9110469846	1.63271	1.0082	16-25	6-15	0-5	6-15	56-65	50-99	Village	No exogamous clans	Small extended	No	No	No	No	No	No	No	No	No	No	No
Sumbawanese	Malesia	Tropical & Subtropical Dry Broadleaf Forests	20.9953	385.096	4.25262	26.7916	0.356407	186978	20448903330	4.18749	0.801268	6-15	0-5	6-15	6-15	66-75	>400	Homesteads	No exogamous clans	Nuclear	No	Yes	No	No	No	No	No	No	No	No	No
Sundi	West-Central Tropical Africa	Tropical & Subtropical Grasslands, Savannas & Shrublands	184.697	401.291	1.54672	23.3707	0.718967	134134	8573238351	1.99662	0.751789	6-15	6-15	6-15	6-15	56-65	50-99	Village	Clans	Small extended	No	No	No	No	No	No	No	No	No	No	No
Tanala	Western Indian Ocean	Tropical & Subtropical Moist Broadleaf Forests	104.334	558.837	3.05545	21.0752	8.09369	95640	8615565933	4.44717	0.880267	0-5	0-5	16-25	16-25	56-65	100-199	Village	No exogamous clans	Small extended	No	No	No	No	No	No	No	No	No	No	No
Tapirapé	Brazil	Tropical & Subtropical Moist Broadleaf Forests	955.1	248.414	0.443475	25.0587	3.22905	146835	19950602300	1.4575	2.14033	6-15	6-15	0-5	26-35	46-55	100-199	Hamlet	No exogamous clans	Large extended	No	No	No	Yes	No	No	No	No	No	No	No
Teda	Northeast Tropical Africa	Deserts & Xeric Shrublands	1046.66	1857.04	3.67665	21.24	46.5324	5033.01	1.35962e+08	-0.0363554	0.0278809	0-5	16-25	26-35	0-5	46-55	50-99	Homesteads	No exogamous clans	Small extended	No	No	No	No	No	Yes	Yes	No	Yes	Yes	No
Ticuna	Western South America	Tropical & Subtropical Moist Broadleaf Forests	1066	117.591	0.303072	24.5723	0.365139	190178	7759582638	3.19466	1.19649	6-15	6-15	0-5	36-45	36-45	100-199	Village	Clans	Nuclear	No	Yes	No	No	No	No	No	No	Yes	No	No
Tikopia	Southwestern Pacific	Tropical & Subtropical Moist Broadleaf Forests	0.0583437	0.0885124	0.00722109	27.2353	0.642731	239614	15697970977	1.87441	0.169217	0-5	0-5	0-5	46-55	46-55	>400	Hamlet	No exogamous clans	Small extended	No	No	No	No	No	No	No	No	No	No	No
Tiv	West Tropical Africa	Tropical & Subtropical Grasslands, Savannas & Shrublands	243.396	280.085	2.62172	23.1945	1.99385	161827	13611477259	1.31464	0.218104	16-25	6-15	6-15	6-15	46-55	200-399	Hamlet	Clans	Large extended	No	No	No	Yes	Yes	No	No	No	Yes	No	No
Toda	Indian Subcontinent	Tropical & Subtropical Dry Broadleaf Forests	152.813	684.391	3.08978	22.5563	2.61715	179394	30744064387	2.08392	0.615155	0-5	6-15	86-100	0-5	0-5	<50	Hamlet	Clans	Small extended	No	Yes	No	No	No	No	No	No	No	Yes	No
Trobriands	Papuasia	Tropical & Subtropical Moist Broadleaf Forests	2.44223	0.308006	0.0123232	26.7878	0.727758	223168	12381981194	2.91227	0.610162	0-5	6-15	6-15	26-35	46-55	100-199	Village	No exogamous clans	Nuclear	No	No	No	Yes	No	No	No	No	No	No	No
Tuareg Ahaggar	Northern Africa	Deserts & Xeric Shrublands	1239.62	1159.97	1.63144	20.7498	54.1804	5661.32	1.87574e+08	-0.0513834	NA	6-15	6-15	46-55	0-5	26-35	50-99	Hamlet	Clans	Nuclear	No	Yes	No	No	No	No	Yes	No	Yes	Yes	Yes
Tuareg Asben	West Tropical Africa	Tropical & Subtropical Grasslands, Savannas & Shrublands	1336.63	771.132	1.41741	24.7276	36.3956	14756.8	6.74404e+08	-0.175667	0.0413996	6-15	6-15	46-55	0-5	26-35	50-99	Hamlet	No exogamous clans	Nuclear	No	Yes	No	No	No	Yes	Yes	No	Yes	No	No
Tupinambá	Brazil	Tropical & Subtropical Moist Broadleaf Forests	12.4078	13.072	0.121241	23.7929	1.416	129478	10112576766	2.84489	0.228918	16-25	16-25	0-5	16-25	36-45	200-399	Village	No exogamous clans	Large extended	No	No	No	Yes	Yes	No	No	No	No	Yes	Yes
Usiai	Papuasia	Tropical & Subtropical Moist Broadleaf Forests	2.79467	24.7219	0.408145	27.7104	0.160422	219224	10765114054	3.08843	0.452777	0-5	16-25	16-25	0-5	56-65	50-99	Village	No exogamous clans	Small extended	No	No	No	No	No	No	No	No	No	No	No
Wogeo	Papuasia	Tropical & Subtropical Moist Broadleaf Forests	4.21318	2.52448	0.121987	26.7472	0.0763292	287704	20282610586	2.22217	0.24198	0-5	16-25	6-15	16-25	46-55	50-99	Village	No exogamous clans	Small extended	No	No	No	No	No	No	No	No	No	No	No
Yakut	Siberia	Boreal Forests/Taiga	684.272	68.2968	0.599697	-12.3164	462.199	27199.9	2.75799e+08	0.577359	1.03773	16-25	6-15	36-45	16-25	6-15	50-99	Camp	Clans	Small extended	No	Yes	No	No	No	Yes	No	No	No	No	No
Yurak-Samoyeds	Siberia	Tundra	6.87574	32.9081	0.310726	-9.23624	266.171	36216.3	3.22255e+08	0.331553	0.518355	26-35	0-5	36-45	0-5	0-5	<50	Camp	No exogamous clans	Small extended	No	No	No	Yes	No	No	No	No	No	No	No
