# Supplementary material for: Exploring the role of ecology and social organisation in agropastoral societies: A Bayesian network approach
Source: PLoS One. 2022 Oct 26;17(10):e0276088. doi: 10.1371/journal.pone.0276088 (PMC9605033; doi:10.1371/journal.pone.0276088)
Supplement: S2 Dataset — (XLSX) [file pone.0276088.s007.xlsx]

## Sheet: Hoja1
Societies	References
Ababda	[78-80]
Adi	[81-86]
Aimol	[87-89]
Akha	[90-92]
Alorese	[93-95]
Ami	[96-97]
Anaguta	[98-99]
Anuak	[100-103]
Ao	[104-106]
Arbore	[107]
Arikara	[108-110]
Asháninka	[111-113]
Atayal	[114-116]
Azande	[117-120]
Bacairi	[121-123]
Baiga	[124-125]
Balinese	[126]
Barama River Carib	[127-130]
Bhil	[131-133]
Bisa	[134-136]
Bontok	[137-138]
Bunlap	[139]
Burusho	[140]
Canela	[141]
Catawba	[142-143]
Chagga	[144]
Cham	[145]
Chawai	[146]
Cherokee	[147-149]
Chukchi	[150]
Cocama	[151]
Coniagui	[152]
Curripaco	[153]
Dagara	[153]
Dani	[154-156]
Daza	[157-159]
Delaware	[160-161]
Dogon	[162-163]
Druze	[164]
Emberá	[165-166]
Enga	[167-168]
Fipa	[169]
Fore	[171-172]
Garo	[173]
Gbande	[174-175]
Gbaya	[176-178]
Hano	[179-182]
Hanunoo	[183]
Havasupai	[184]
Hazara	[185-187]
Hidatsa	[188]
Hill Bhuiy	[189-190]
Huichol	[191-193]
Huron	[194-197]
Iatmul	[198-200]
Ifaluk	[201-204]
Ifugao	[205-206]
Igbo	[207-211]
Ila	[212-214]
Ili-Mandiri	[215]
Iraqw	[216-219]
Iwans	[220-221]
Kachin	[222-226]
Kara	[227-228]
Kayapo	[229-230]
Keraki	[231-232]
Kikuyu	[233-236]
Kimam	[237-238]
Kpelle	[239-240]
Krahn	[241-242]
Kuikuru	[243-244]
Kulango	[245-246]
Kundu	[247-250]
Kurtatchi	[251-252]
Lamet	[253-254]
Lau	[255-257]
Lawa	[258]
Lele	[259-261]
Lepcha	[262-264]
Lesu	[265]
Lolo	[266]
Lovedu (Balobedu)	[267-268]
Luapula	[269]
Luo	[270-272]
Maasai	[273-277]
Majuro	[278-279]
Makin	[280]
Mambila (Mambilla)	[281-282]
Mambwe	[283]
Mamvu	[284]
Mandan	[285-286]
Mapuche	[287-288]
Marquesans	[289-290]
Mbundu	[291]
Mee (Ekari)	[292-294]
Mende	[295-297]
Miao	[298-299]
Motu	[300-302]
Nama	[303-304]
Navajo	[305-308]
Ngombe	[209]
Nicobarese	[310]
Nupe	[311]
Nyakyusa	[311-312]
Nyankole	[312]
Nyoro	[314-317]
Omaha	[318-321]
Orokaiva	[322-324]
Paiwan	[325-326]
Paresi	[327-329]
Pawnee	[330-332]
Pukapuka	[333]
Purum	[334-335]
Puyuma	[336-337]
Qashqai	[338-339]
Quechan	[340]
Samburu	[341-342]
Sateré Mawé	[343]
Senoi	[344]
Shambaa	[345]
Sherpa	[346]
Shilluk	[347-350]
Shona	[351-354]
Siane	[355-357]
Sio	[358-359]
Sonjo	[360]
Suku	[361]
Sumbawanese	[363-364]
Tanala	[364]
Tapirapé	[364]
Teda	[365-366]
Ticuna	[367]
Tikopia	[368-369]
Tiv	[370-371]
Toda	[372-374]
Trobriands	[375]
Tuareg Ahaggar	[376-378]
Tuareg Asben	[379-382]
Tupinambá	[383]
Usiai	[384]
Wogeo	[385]
Yakut	[386-387]
Yurak-Samoyeds	[387]
